# Supplementary material for: Silencing of ROT2, the Encoding Gene of the Endoplasmic Reticulum Glucosidase II, Affects the Cell Wall and the Sporothrix schenckii–Host Interaction
Source: J Fungi (Basel). 2022 Nov 18;8(11):1220. doi: 10.3390/jof8111220 (PMC9692468; doi:10.3390/jof8111220)
Supplement: Supplementary file 1 [file jof-08-01220-s001.zip]

Archive with 1 entries (1 files):
- jof-1969086-supplementary.pdf
